# Supplementary material for: Vcfanno: fast, flexible annotation of genetic variants
Source: Genome Biol. 2016 Jun 1;17:118. doi: 10.1186/s13059-016-0973-5 (PMC4888505; doi:10.1186/s13059-016-0973-5)
Supplement: Additional file 3: Table S1. — Detailed runtimes as a function of the number of processors. (TXT 2 kb) [file 13059_2016_973_MOESM3_ESM.txt]

method	procs	time	query
fixed	16	465.53 seconds	ExAC.r0.3.sites.vep
fixed	15	475.00 seconds	ExAC.r0.3.sites.vep
fixed	14	478.05 seconds	ExAC.r0.3.sites.vep
fixed	13	495.93 seconds	ExAC.r0.3.sites.vep
fixed	12	513.31 seconds	ExAC.r0.3.sites.vep
fixed	11	533.59 seconds	ExAC.r0.3.sites.vep
fixed	10	547.93 seconds	ExAC.r0.3.sites.vep
fixed	9	580.48 seconds	ExAC.r0.3.sites.vep
fixed	8	618.95 seconds	ExAC.r0.3.sites.vep
fixed	7	671.15 seconds	ExAC.r0.3.sites.vep
fixed	6	732.10 seconds	ExAC.r0.3.sites.vep
fixed	5	833.29 seconds	ExAC.r0.3.sites.vep
fixed	4	987.97 seconds	ExAC.r0.3.sites.vep
fixed	3	1274.18 seconds	ExAC.r0.3.sites.vep
fixed	2	1778.18 seconds	ExAC.r0.3.sites.vep
fixed	1	3302.26 seconds	ExAC.r0.3.sites.vep
fixed	16	1009.72 seconds	ALL.wgs.phase3_shapeit2_mvncall_integrated_v5a.20130502.sites
fixed	15	1075.04 seconds	ALL.wgs.phase3_shapeit2_mvncall_integrated_v5a.20130502.sites
fixed	14	1134.04 seconds	ALL.wgs.phase3_shapeit2_mvncall_integrated_v5a.20130502.sites
fixed	13	1199.62 seconds	ALL.wgs.phase3_shapeit2_mvncall_integrated_v5a.20130502.sites
fixed	12	1268.07 seconds	ALL.wgs.phase3_shapeit2_mvncall_integrated_v5a.20130502.sites
fixed	11	1348.79 seconds	ALL.wgs.phase3_shapeit2_mvncall_integrated_v5a.20130502.sites
fixed	10	1418.54 seconds	ALL.wgs.phase3_shapeit2_mvncall_integrated_v5a.20130502.sites
fixed	9	1513.79 seconds	ALL.wgs.phase3_shapeit2_mvncall_integrated_v5a.20130502.sites
fixed	8	1621.00 seconds	ALL.wgs.phase3_shapeit2_mvncall_integrated_v5a.20130502.sites
fixed	7	1770.55 seconds	ALL.wgs.phase3_shapeit2_mvncall_integrated_v5a.20130502.sites
fixed	6	1949.00 seconds	ALL.wgs.phase3_shapeit2_mvncall_integrated_v5a.20130502.sites
fixed	5	2189.21 seconds	ALL.wgs.phase3_shapeit2_mvncall_integrated_v5a.20130502.sites
fixed	4	2529.30 seconds	ALL.wgs.phase3_shapeit2_mvncall_integrated_v5a.20130502.sites
fixed	3	3090.92 seconds	ALL.wgs.phase3_shapeit2_mvncall_integrated_v5a.20130502.sites
fixed	2	4217.12 seconds	ALL.wgs.phase3_shapeit2_mvncall_integrated_v5a.20130502.sites
fixed	1	7546.83 seconds	ALL.wgs.phase3_shapeit2_mvncall_integrated_v5a.20130502.sites
